# Supplementary material for: Converting Redox Signaling to Apoptotic Activities by Stress-Responsive Regulators HSF1 and NRF2 in Fenretinide Treated Cancer Cells
Source: PLoS One. 2009 Oct 21;4(10):e7538. doi: 10.1371/journal.pone.0007538 (PMC2760443; doi:10.1371/journal.pone.0007538)
Supplement: Data S2 — Overlaps among stress-related genes between apoptotic and non-apoptotic conditions with characterersitic TFBS information. (0.23 MB XLS) [file pone.0007538.s008.xls]

## Sheet: Supplementary Data 2
Supplementary Data 2. Overlaps among stress-related genes between apoptotic and non-apoptotic conditions with characterersitic TFBS information
Cluster	TF putative hits							Gene Information			Fenretinide on Normal CD34+ cells	Fenretinide on NB4																							Heat Shock in HeLa (HS_H)								Heat Shock in fibroblasts (HS_F)
	V$CHOP_01	V$XBP1_01	V$ATF6_01	V$ELK1_01	V$MAF_Q6_01	V$NRF2_Q4	V$HSF1_Q6	Symbol	Name	Entrez Gene	12h	con 0h	con 8h	con 12h	con 15h	0.25h	0.5h	1h	2h	4h	6h	8h	10h	12h	15h	18h	21h	24h	30h	36h	42h	48h	54h	60h	HS_H_0.5h	HS_H_1h	HS_H_2h	HS_H_3h	HS_H_4h	HS_H_6h	HS_H_8h	HS_H_24h	HS_F_0.5h	HS_F_1h	HS_F_2h	HS_F_4h	HS_F_10h	HS_F_16h	HS_F_24h
I	0	0	0	0	0	0	1	HSPA1A	heat shock 70kDa protein 1A	3303	0.0520272	-0.0240102	-0.153143	-0.393394	-0.350602	-0.527671	-0.483344	-0.839665	-0.613942	-0.691598	0.649503	0.587772	1.30924	0.978004	1.25817	1.12667	1.47736	1.39579	0.292451	0.352826	-0.0571004	-0.320278	-0.63381	-0.523035	-0.253	NaN	-0.314	0.106	-0.039	NaN	-0.047	-0.218	0.2845	0.0475	0.3385	0.4965	-0.3055	-0.6165	-0.5555
I	0	0	0	0	0	0	1	FGFR1OP	FGFR1 oncogene partner	11116	0.460553	-0.110542	-0.0292543	0.0445795	-0.0347393	-0.482361	-0.292053	-0.277776	-0.355553	-0.277713	0.0262867	0.106625	0.207261	0.226627	0.18206	0.487884	0.140366	0.251132	0.0306038	-0.110644	0.0251435	-0.365455	-0.292236	-0.28559	-0.9955	NaN	0.1005	NaN	-0.3425	0.9175	0.4755	NaN	0.0925	0.1715	0.4025	0.3495	0.3855	0.6465	0.7095
I	0	0	0	0	0	0	1	SOD1	superoxide dismutase 1, soluble (amyotrophic lateral sclerosis 1 (adult))	6647	0.118306	-0.113156	0.128248	0.128761	0.0500706	-0.0858894	-0.109788	-0.0578699	0.12341	0.170275	0.0623022	0.126946	0.48909	0.306712	0.0622424	0.426004	0.138454	0.382542	0.289077	-0.00124103	0.0576899	-0.52459	-0.46995	-0.395328	0.40575	0.2255	0.64225	0.4315	0.21525	-0.22025	0.37075	0.4395	-0.09375	0.17375	0.04625	0.043	0.15175	0.41225	0.39025
I	0	1	0	0	0	0	1	FXR1	fragile X mental retardation, autosomal homolog 1	8087	-0.914291	-0.0202408	-0.318206	-0.217633	-0.166972	-0.21456	-0.2233	-0.154328	-0.136862	-0.2273	-0.220022	0.0359196	0.179768	0.204499	0.352221	0.43965	0.245504	0.322597	-0.00748158	-0.0911479	-0.0749471	-0.422042	-0.163918	-0.0847378	0.0488333	0.32975	0.64625	0.0801667	0.151833	0.327167	0.3405	0.2185	-0.199167	-0.167167	-0.2355	0.179833	0.0858333	0.1845	0.317833
I	0	0	0	0	0	0	0	ATG12	ATG12 autophagy related 12 homolog (S. cerevisiae)	9140	0.0684348	-0.231326	-0.228458	-0.524208	-0.275044	-0.284009	-0.0108883	-0.301656	-0.260236	-0.405565	-0.308122	0.0418202	-0.0111406	0.666821	0.244584	0.685127	0.611568	0.708834	0.328836	0.533824	0.230922	-0.37517	-0.175639	-0.107742	0.11	0.413	0.328	0.235	0.032	NaN	0.219	0.429	0.0785	-0.0725	0.2625	0.1205	-0.0855	-0.0135	NaN
I	0	1	0	0	0	0	1	ATP2C1	ATPase, Ca++ transporting, type 2C, member 1	27032	-0.0220996	-0.316474	-0.00406966	0.091052	0.0601948	-0.328326	-0.438884	-0.132586	-0.111031	-0.394972	-0.228819	-0.0592972	0.421464	0.462627	0.402098	0.510962	0.137001	0.516678	-0.17897	-0.177459	-0.300866	-0.367057	-0.481533	-0.213281	-0.0265	NaN	NaN	-0.0855	-0.1315	-0.1075	-0.2785	-0.5255	-0.62775	-0.92025	0.343	-0.08075	0.12275	-0.01625	-0.44025
I	0	0	0	0	0	0	0	HSF2	heat shock transcription factor 2	3298	0.0115751	-0.19592	-0.280265	0.191184	-0.106915	-0.381508	-0.0899814	-0.0356239	-0.116576	-0.179821	-0.0735566	0.0116347	0.210064	0.0432532	0.177817	0.252607	0.0252507	0.0641303	0.10046	-0.186642	-0.0469635	-0.471752	-0.143966	-0.256565	-0.168	-0.318	-0.16	0.003	-0.14	-0.423	-0.376	0.044	0.2825	0.0475	-0.1175	-0.0085	0.0525	-0.1475	0.0125
I	0	0	0	0	0	0	0	CD38	CD38 molecule	952	2.32869	-0.027302	0.426118	0.0599078	-0.100504	-0.196515	-0.233964	-0.293292	-0.671167	-0.428643	0.232911	0.56208	0.784942	0.584117	0.65038	0.603836	0.295198	0.549412	-0.185477	-0.0192328	-0.0766944	-0.0175086	0.00490713	0.0716125	NaN	NaN	NaN	NaN	NaN	NaN	NaN	NaN	0.6325	0.7425	0.0855	0.0685	0.0385	-0.1945	0.3665
I	0	0	0	0	0	0	1	SERPINH1	serpin peptidase inhibitor, clade H (heat shock protein 47), member 1, (collagen binding protein 1)	871	0.573165	0.0363724	0.232251	0.246678	0.233106	0.264763	0.108836	0.092364	0.222392	-0.0731179	0.0531929	0.364898	0.741218	0.51245	0.615833	0.794558	0.519195	0.870232	-0.146841	-0.0158758	-0.136817	-0.739506	-0.784662	-0.392317	-0.187	0.786	1.362	1.476	1.063	1.349	1.493	1.306	0.124	-0.066	0.881	1.455	1.043	1.186	1.47
I	0	0	0	0	0	0	1	HSPH1	heat shock 105kDa/110kDa protein 1	10808	-0.169401	-0.173952	-0.0662268	-0.0834596	-0.157376	-0.161319	-0.13141	-0.195333	-0.434221	-0.801973	-0.129208	0.371778	0.54387	0.487907	0.562048	0.633183	0.168341	0.696386	-0.309149	-0.234406	-0.33444	-0.775698	-0.734058	-0.600219	-0.117	-0.098	NaN	0.23	-0.011	-0.205	NaN	0.351	0.054	0.849	1.842	1.239	2.347	2.302	1.744
I	0	1	1	0	1	0	1	BAG3	BCL2-associated athanogene 3	9531	0.268366	0.0210958	-0.3054	-0.285754	-0.402965	NaN	-0.290342	-0.411779	-0.726199	-0.601451	0.0990896	0.272168	0.450747	0.661262	1.05187	0.986357	1.00183	1.21763	0.16245	0.210594	-0.416274	-0.405912	-0.383226	-0.222891	0.0525	1.3425	2.4165	2.9005	2.1235	1.9015	1.3825	0.8875	0.0595	0.6205	2.1475	2.1605	1.9885	1.8745	1.9545
I	0	0	0	0	0	0	1	DNAJB1	DnaJ (Hsp40) homolog, subfamily B, member 1	3337	-0.0867247	-0.0791258	-0.126655	-0.0723271	-0.412991	-0.287419	-0.390515	-0.458839	-0.761888	-0.676821	0.491536	0.482664	1.1519	1.00717	1.35703	1.9458	1.60348	1.35592	-0.0301803	0.0976211	-0.182022	-0.770092	-0.397563	-0.649339	1.229	2.6735	3.1945	3.0635	2.3065	1.4895	1.304	1.6015	-0.0185	0.9595	2.418	1.218	1.622	1.6265	1.376
I	1	0	0	1	0	0	1	DNAJA1	DnaJ (Hsp40) homolog, subfamily A, member 1	3301	0.0272003	0.0909273	0.375169	0.286412	0.151346	0.129239	0.199277	0.16841	-0.232936	-0.0675881	0.262676	0.709882	0.821232	0.802586	0.771706	0.684533	0.469345	0.831436	0.183928	0.27571	0.283487	0.323079	0.325496	0.28074	-0.1255	0.8685	1.2255	1.0505	0.5595	0.6895	0.2985	0.0555	-0.299	0.161	0.909	0.489	0.97	0.801	0.736
I	0	0	0	0	0	1	1	HSPA8	heat shock 70kDa protein 8	3312	-0.0925357	0.0154985	0.310536	0.0122665	-0.211016	-0.125768	-0.157359	-0.289418	-0.755915	-0.48561	0.217155	0.651256	0.685011	0.511962	0.245105	0.374997	-0.0153316	0.339703	-0.381245	-0.350068	-0.344608	-0.782438	-0.35132	-0.733008	-0.464167	0.1405	0.378167	0.3695	0.1925	0.1705	-0.124833	-1.14717	-0.0661667	-0.128167	0.6805	0.817167	0.685167	0.723833	0.602167
I	0	0	0	0	0	0	1	CHORDC1	cysteine and histidine-rich domain (CHORD)-containing 1	26973	0.0738458	-0.189914	-0.42136	0.107993	-0.187216	-0.290858	-0.302093	-0.389947	-0.448406	-0.626289	-0.355733	0.0451185	0.493374	0.00984779	0.25899	0.416268	-0.0488594	0.281136	-0.284857	-0.345949	-0.279397	-0.627698	-0.668572	-0.551558	-0.00366667	0.596333	1.207	1.45067	1.18633	0.51	1.06067	0.696333	-0.00866667	0.145	1.20633	1.26233	1.71767	1.844	1.65633
I	0	0	0	0	0	0	1	DNAJB6	DnaJ (Hsp40) homolog, subfamily B, member 6	10049	-0.147815	-0.128986	0.0122005	0.0271574	-0.431097	0.0159769	0.0449474	-0.0346957	-0.313158	-0.29888	-0.0727563	0.152003	0.510572	0.518467	0.459164	0.0715533	-0.0908744	0.176878	NaN	-0.0743822	-0.770518	-1.14439	-1.17688	-1.12759	0.3555	0.3135	0.9625	1.4745	1.0475	0.6805	0.5525	0.9155	-0.1305	-0.1985	0.4755	0.3585	0.5385	0.5305	0.4415
I	0	1	1	0	0	0	1	DEDD2	death effector domain containing 2	162989	0.217286	0.0544478	-0.0644075	-0.125988	-0.0858778	0.110591	-0.0792267	-0.197232	-0.355095	-0.208049	0.409495	0.15368	0.640458	0.510075	0.62105	0.732067	0.913986	0.982406	0.28523	0.276669	-0.14439	-0.377805	-0.285868	-0.215047	0.019	1.173	1.836	1.377	0.682	0.144	0.152	0.445	0.124	0.274	0.493	0.629	0.498	0.435	0.812
II	1	0	0	1	0	0	0	WARS	tryptophanyl-tRNA synthetase	7453	0.613864	0.280569	0.291451	0.334643	0.223757	0.47548	0.32752	0.444053	0.295387	0.342744	0.453051	0.242038	0.457548	1.18823	1.36016	1.32622	1.5856	1.52965	1.02831	0.885636	0.497316	1.13465	0.988072	0.518745	0.187	-0.382	0.014	0.223	0.125	0.156	0.298	0.558	0.0445	-0.1535	0.0085	0.1175	-0.1625	-0.0365	0.3165
II	0	0	0	0	0	0	0	NFIL3	nuclear factor, interleukin 3 regulated	4783	0.36097	-0.199309	-0.143836	-0.216318	-0.030894	-0.292782	NaN	-0.0851674	-0.344828	-0.450984	-0.350497	-0.30117	0.302563	0.685435	0.939627	0.771376	0.592194	0.967939	NaN	0.213332	0.176427	-0.60733	-0.417727	-0.0439433	0.079	0.195	0.55	0.75	0.633	0.928	1.439	1.902	-0.2155	-0.5355	-0.9065	-0.1275	-0.0435	-0.1935	-0.0635
II	0	0	0	0	0	0	1	PMAIP1	phorbol-12-myristate-13-acetate-induced protein 1	5366	-0.265612	-0.19357	-0.0570497	0.0134832	-0.226866	-0.0238467	NaN	-0.0375397	0.0991754	-0.0466932	0.105467	0.305626	0.65495	0.809162	1.23408	1.21015	0.895875	1.03213	0.29956	0.299199	0.151309	-0.0833284	-0.0721498	0.179484	0.389	0.99	1.226	1.008	0.831	0.78	1.022	2.904	-0.4265	-0.2305	-0.3385	-0.5285	-0.4355	-0.5615	-0.9045
II	0	0	0	0	0	0	0	CCPG1	cell cycle progression 1	9236	-0.193606	0.345497	-0.194219	-0.294447	-0.130502	0.037153	-0.378512	-0.483679	-0.0984899	-0.195256	-0.22456	0.128008	0.106915	0.516454	1.16909	1.44478	1.07477	0.646103	NaN	0.576501	0.0749621	0.418313	NaN	0.127235	0.2415	-0.2325	-0.1425	0.2425	0.1775	0.0735	0.3295	-0.7445	-0.1275	-0.6605	-0.4775	-0.3965	0.0865	0.0025	0.1675
II	0	0	0	0	0	0	0	TXNDC4	thioredoxin domain containing 4 (endoplasmic reticulum)	23071	0.683876	-0.206451	-0.200508	-0.160217	-0.237943	-0.278102	0.17568	-0.262086	-0.37327	-0.169925	-0.238048	-0.0284392	0.191281	0.0288674	0.224905	0.415658	0.112059	0.169925	0.0520307	0.117133	0.0739103	-0.304855	-0.22916	-0.230908	-0.144	-0.2125	0.21	0.2435	-0.0175	0.152	0.1415	0.225	-0.23	-0.192	0.023	0.3375	0.629	0.3035	0.367
II	0	0	0	0	0	0	1	RP11-217H1.1	implantation-associated protein	84061	-0.530436	-0.167805	-0.0893991	-0.0604449	-0.105331	-0.15982	-0.194816	-0.147909	-0.354229	-0.236185	-0.189445	-0.00908787	0.322377	0.246206	0.411865	0.622025	0.361804	0.443396	0.083416	0.215535	-0.0747876	-0.392244	-0.491853	-0.137672	0.018	-0.027	0.012	0.204	0.392	-0.052	0.076	-0.952	-0.1995	-0.0805	0.0815	0.2335	0.0845	0.1125	-0.1125
II	1	1	1	0	0	0	0	SEC24D	SEC24 related gene family, member D (S. cerevisiae)	9871	0.145285	-0.155119	-0.27946	-0.231443	-0.206981	-0.153971	-0.0712587	-0.238449	-0.309911	-0.435006	-0.151118	0.0737641	0.606658	0.546126	0.784044	1.09065	1.01499	1.07613	1.00537	1.0093	0.606336	0.602138	0.379737	0.578149	0.21225	-0.23225	-0.00325	-0.24225	0.39375	0.21325	0.10375	-0.551	-0.28375	-0.00175	-0.05675	-0.05075	0.16775	-0.30925	0.11825
II	1	0	0	0	0	0	0	EDEM1	ER degradation enhancer, mannosidase alpha-like 1	9695	0.115635	-0.091763	-0.226332	-0.103269	-0.0948963	0.0817431	0.00620515	-0.00896087	-0.371411	-0.24595	-0.183797	0.0112858	0.328987	0.647724	0.841371	0.971119	0.724621	0.981114	0.528625	0.282778	0.380565	0.664091	0.476215	0.482294	0.2615	-0.3775	-0.0455	0.0375	-0.0355	-0.3915	-0.1535	0.0435	-0.2095	-0.1535	-0.3705	-0.5205	-1.3575	-1.4445	-1.3915
II	1	0	0	0	0	0	0	GOT1	glutamic-oxaloacetic transaminase 1, soluble (aspartate aminotransferase 1)	2805	-0.25917	0.101377	0.479029	0.339263	0.0646694	0.312991	0.179853	0.146735	0.0588937	0.125988	0.308549	0.415037	0.66073	0.886574	1.19851	1.2003	0.682947	0.910502	0.217418	0.300275	0.173792	0.537028	0.78182	0.310472	0.399	-0.4255	-0.2825	0.3605	0.43	-0.3475	0.1315	1.071	-0.31875	-0.32725	-0.03925	-0.16675	-0.36975	0.05125	0.59175
II	0	0	0	0	0	0	0	CEBPG	CCAAT/enhancer binding protein (C/EBP), gamma	1054	0.28267	0.196916	0.143459	0.286304	-0.0508044	0.211504	0.207805	0.29888	0.271147	0.649503	0.16549	0.398752	0.923918	0.921997	0.671029	0.579549	0.5771	1.152	0.316474	0.391856	0.199938	0.00739845	-0.376376	NaN	0.096	0.215	0.684	0.871	0.923	0.852	0.953	1.395	-0.055	0.486	0.534	0.257	0.278	0.201	0.668
II	0	0	0	0	0	0	1	SELK	selenoprotein K	58515	0.195498	-0.0467483	-0.0726278	0.018536	-0.00161105	0.0818169	0.091423	-0.0257005	-0.0827489	0.0619024	0.112475	0.284857	0.940454	0.985039	1.27796	1.39158	1.2773	1.33681	0.564532	0.449389	0.323115	0.116544	-0.0622283	0.42679	-0.15725	0.07325	0.21475	0.22925	0.15775	0.29975	0.02475	0.32125	-0.024	-0.2975	0.623	0.8365	0.379	0.3085	0.266
II	0	0	0	0	0	0	0	CARS	cysteinyl-tRNA synthetase	833	-0.536201	0.0173299	-0.0226378	0.0970674	-0.0188865	0.0181148	-0.02966	-0.0129557	0.0534393	-0.00274538	0.116645	0.15534	0.61891	0.544369	0.770064	0.837757	0.865855	0.520178	0.415037	0.501181	0.18979	-0.123614	0.00517096	0.152003	0.192	0.19	0.998	0.768	0.806	1.048	1.022	1.484	0.069	-0.031	0.156	0.285	-0.059	0.55	0.44
II	1	0	0	0	0	0	0	SEL1L	sel-1 suppressor of lin-12-like (C. elegans)	6400	-0.145463	-0.214275	-0.108422	-0.475002	-0.427421	-0.0660892	-0.0984037	-0.180758	-0.469213	-0.155185	-0.0975165	0.0756889	0.375758	0.342846	0.357704	0.393011	0.21421	0.664651	0.132248	0.0818464	-0.0882272	-0.378512	-0.400377	-0.253583	0.0575	-0.013	0.14975	0.231	0.514	0.0785	0.22275	0.136667	-0.263625	-0.386875	0.437625	0.666125	-0.085625	-0.247875	0.188625
II	0	0	0	0	0	0	1	MTHFD2	methylenetetrahydrofolate dehydrogenase (NADP+ dependent) 2, methenyltetrahydrofolate cyclohydrolase	10797	0.138446	-0.0652915	0.025139	0.215994	-0.24119	-0.0745536	-0.024136	0.0144731	-0.0743822	-0.218871	0.00186515	0.371606	0.724669	0.505039	0.574546	0.956725	0.486838	0.893908	-0.105281	0.163858	-0.428413	-0.329308	-0.511983	0.0831803	-0.146	0.114	0.157	0.4605	0.584	0.5815	0.917	1.1695	0.41825	-0.09975	0.32225	0.45525	0.27775	0.82725	0.40275
II	0	0	0	0	0	0	0	GARS	glycyl-tRNA synthetase	2617	0.41404	-0.046201	0.0509539	0.0389771	0.0984504	0.0482731	-0.0261325	-0.0751396	0.0419872	0.0537713	0.125531	0.388592	0.598312	0.746319	0.797739	0.68802	0.485229	0.776365	0.217691	0.0191536	-0.0310269	-0.201583	0.122401	0.0317437	-0.0245	0.1085	0.0805	0.2425	0.2895	0.2115	0.1925	0.7295	-0.032	-0.17	-0.185	-0.073	-0.822	-0.288	-0.274
II	0	0	0	1	1	1	1	CANX	calnexin	821	-0.0813107	-0.0900742	-0.0615913	0.0279261	-0.145174	-0.0599821	-0.0577354	-0.0866083	-0.212147	-0.111406	-0.0360975	0.142103	0.357577	0.364251	0.288149	0.498268	0.253205	0.628266	0.394967	0.162891	0.182546	-0.255354	-0.0104638	-0.0389195	0.1425	-0.0015	-0.2055	0.1595	0.1005	-0.0295	0.0815	-0.7405	-0.089	-0.419	0.037	-0.062	-0.014	0.009	-0.124
II	0	0	0	0	0	0	1	EIF2AK3	eukaryotic translation initiation factor 2-alpha kinase 3	9451	-0.0220922	-0.159941	-0.123806	-0.368243	-0.374066	-0.344446	-0.165059	-0.0905123	NaN	NaN	-0.0221957	0.140178	1.07179	0.773595	0.77905	0.782409	0.535815	0.62532	NaN	0.278301	-0.0597062	-0.140699	-0.44151	-0.0482091	0.261	0.06	0.098	NaN	-0.041	-0.38	0.19	-0.334	-1.139	-1.338	-0.247	-0.763	-0.815	-0.548	-1.218
II	0	0	0	0	0	0	1	NFKBIZ	nuclear factor of kappa light polypeptide gene enhancer in B-cells inhibitor, zeta	64332	-0.197135	-0.0705615	0.0322007	0.197784	-0.160128	0.000985784	-0.0623719	0.0522481	0.0713717	-0.0897725	-0.0202651	0.184706	0.324814	0.24716	0.452151	0.651908	0.408994	0.487422	-0.010042	0.187869	0.0563149	-0.232606	-0.300866	0.00940745	0.24	-0.152	0.22	-0.011	-0.103	-0.286	0.203	0.432	-0.447	-0.845	-0.714	-0.91	-0.081	-0.45	-0.919
II	0	0	0	0	1	0	1	TGIF	TGFB-induced factor (TALE family homeobox)	7050	0.0330226	-0.319372	-0.488747	-0.346651	-0.539448	-0.19513	-0.470891	-0.328623	-0.722466	NaN	-0.850857	-0.159996	0.242361	0.517776	0.509569	0.953003	0.647036	0.643306	0.521237	0.233422	-0.0926112	-0.565904	-0.436099	-0.507122	0.17275	0.08675	0.18775	0.27375	0.17275	0.23225	0.26525	0.49775	-0.28925	-0.31175	0.50025	0.37125	-0.10225	0.00325	-0.25625
II	0	0	0	0	0	0	1	CEP57	centrosomal protein 57kDa	9702	-0.432759	-0.187483	-0.082368	-0.235584	-0.397774	-0.314761	-0.214409	-0.285831	-0.51605	-0.453651	-0.227562	-0.0300757	0.0327196	0.0610241	0.229883	0.424292	0.180026	0.392236	0.0570874	-0.206493	-0.332853	-0.468186	-0.607782	-0.363631	0.3175	NaN	0.2315	-0.1015	-0.1975	0.6745	0.1505	NaN	-0.0135	0.0255	0.5705	0.1095	0.0175	-0.0085	-0.0535
II	0	1	0	0	0	0	0	DAP3	death associated protein 3	7818	-0.031707	0.00737011	0.00784557	0.0768222	0.0797404	-0.0863178	-0.0387187	-0.130142	-0.0520967	0.0689655	0.031813	0.203787	0.485308	0.810126	0.732869	0.863152	0.701434	0.806085	0.467815	0.507974	0.45127	0.0273659	0.0837293	0.211146	-0.2615	-0.512	-0.407	-0.3335	-0.4625	-0.6725	-0.539	-0.771	-0.246	-0.5325	0.506	-0.0845	-0.0345	-0.513	-0.3715
II	0	0	0	1	1	0	0	SETX	senataxin	23064	-0.228833	-0.0241125	-0.115477	-0.0237486	0.0632862	-0.0397462	0.122619	0.0134205	-0.350687	-0.135352	0.0692627	0.158429	0.207442	0.0594211	0.568284	0.640319	0.388333	0.824022	0.389042	0.22542	0.377326	0.203931	-0.0579473	0.159871	-0.074	-0.2635	-0.156	0.0055	0.0405	-0.585	-0.197	0.0995	0.33525	0.29475	-0.01575	0.07825	-0.06725	0.03425	-0.18975
II	1	0	0	0	1	1	0	SIAH2	seven in absentia homolog 2 (Drosophila)	6478	-0.430376	-0.0780025	-0.110464	-0.0301357	-0.349746	-0.071491	-0.0132968	-0.166497	-0.370838	-0.366364	-0.126672	0.121805	0.47142	0.058163	0.203918	0.27946	0.0245223	0.2034	-0.331206	-0.193748	-0.314315	-0.767477	-0.500026	-0.327771	0.1475	-0.0405	-0.0065	0.0375	-0.0175	0.1955	0.2175	0.1565	-0.026	0.086	1.328	0.707	0.501	0.617	0.627
II	0	0	0	0	1	0	0	STARD4	START domain containing 4, sterol regulated	134429	-0.277216	-0.00663309	-0.610693	-0.527015	-0.505736	-0.292451	-0.152003	0.199938	-0.0641303	0.196397	-0.15557	0.157791	0.352672	0.878594	0.558873	1.12697	0.523429	1.13449	0.0291463	-0.248123	-0.350815	-0.837943	-0.319757	-0.640004	0.0761667	-0.199833	0.00516667	0.139833	0.170833	0.0518333	0.147167	-0.51225	-0.624	-0.542667	0.116333	0.162333	-0.603	-0.717333	-0.76
II	0	1	1	0	0	0	0	HMGCS1	3-hydroxy-3-methylglutaryl-Coenzyme A synthase 1 (soluble)	3157	-1.12175	-0.0873513	0.398378	-0.581352	-0.842713	0.113595	0.0857531	0.0935513	-0.0616222	-0.472393	-0.320089	0.285157	0.00180112	0.288755	0.0544711	0.397428	-0.0821101	0.499841	-0.490297	-0.700949	-0.856185	-1.02086	-0.490113	-0.228446	-0.08475	-0.587	-0.271	0.156333	-0.14125	0.0725	0.4145	0.1145	-0.412667	0.094125	0.0316667	0.091375	-0.100125	-0.041125	-0.177625
II	1	0	0	0	0	0	0	TSC22D3	TSC22 domain family, member 3	1831	0.890124	-0.0213737	-0.0904716	-0.348304	-0.531523	-0.0942799	-0.10497	-0.275634	0.0334969	-0.723616	-0.184425	0.266579	0.741688	0.912447	0.938142	0.758562	0.456378	1.03016	-0.151008	-0.173251	-0.598484	NaN	-0.741203	-1.00928	0.013	-0.183	0.24	-0.404	0.513	-0.01	1.386	1.682	0.0145	0.1325	0.0405	0.5635	0.8635	0.7025	0.4425
II	0	0	0	0	0	0	1	ARRDC3	arrestin domain containing 3	57561	0.410922	0.0870567	0.128933	0.0998489	0.153623	0.0105692	0.0139392	0.0892673	-0.0804187	-0.214125	-0.0142139	0.243043	0.275634	0.271872	0.404842	0.264703	0.499818	0.500898	0.209096	0.0441998	0.112475	-0.0321804	-0.267933	0.0622843	-0.10325	0.27975	0.21725	0.25625	0.291	0.43275	0.75975	2.05475	-0.67625	-0.38825	0.01425	0.29075	0.10975	0.06675	-0.50925
II	0	1	1	0	0	0	0	HYOU1	hypoxia up-regulated 1	10525	0.476037	-0.00799279	-0.0154214	-0.116142	-0.0899141	0.0887042	0.0549665	-0.0328762	-0.081782	-0.12063	-0.123244	0.0828637	0.238267	0.766526	1.07558	1.13164	1.03832	0.994455	0.360763	0.262668	0.0237291	0.565979	0.477434	0.109828	0.2555	0.0575	0.1965	0.4365	0.5215	0.3385	0.0575	-0.3405	0.653	0.112	1.15	1.398	0.939	0.294	0.692
II	0	0	0	0	0	0	0	ARMET	arginine-rich, mutated in early stage tumors	7873	0.211937	-0.0573332	-0.148031	-0.296305	-0.604161	0.0962625	0.078524	-0.0553225	0.0147215	-0.317879	-0.168784	0.0505731	0.655624	0.568939	0.76125	0.933248	0.831082	0.875488	0.346103	0.148049	0.137107	-0.286779	0.123761	0.0328919	-0.1855	-0.1975	-0.0145	0.4955	0.4815	0.6925	0.2115	-0.6205	0.1425	-0.1605	0.9285	1.6945	0.8165	0.2895	0.4235
II	0	1	0	0	0	0	0	PDIA4	protein disulfide isomerase family A, member 4	9601	-0.219744	0.154723	0.135959	-0.0334465	-0.0562034	0.0882557	-0.0431654	0.00520203	-0.0890632	0.108385	0.0255728	0.0930411	0.483999	0.628345	0.813178	1.05188	0.867094	0.942676	0.45352	0.00565763	-0.0138323	-0.235874	-0.0121747	-0.164193	0.2665	0.0145	0.1475	0.677	0.503	0.2425	0.347	-0.9695	-0.06525	-0.60025	0.79875	1.28675	1.23625	0.79375	0.73275
II	1	0	0	0	0	0	1	HSP90B1	heat shock protein 90kDa beta (Grp94), member 1	7184	-0.565147	-0.0787447	-0.0863821	-0.263801	-0.461766	-0.180666	-0.0932935	0.0106907	-0.16539	-0.0805054	-0.0951799	0.125335	0.40995	0.411744	0.893258	0.909377	0.526575	0.758326	0.180602	0.0298874	0.000299687	-0.0900065	0.132676	0.0757652	-0.1735	0.0685	0.2075	0.4145	0.6665	0.8295	0.5145	-0.3225	0.039	-0.569	0.919	1.134	0.674	0.714	0.728
II	0	0	0	0	0	0	0	HERPUD1	homocysteine-inducible, endoplasmic reticulum stress-inducible, ubiquitin-like domain member 1	9709	0.373405	-0.127982	-0.809523	-0.754888	-0.890556	0.152809	-0.111683	-0.510962	-0.948827	-1.00972	0.3708	0.653933	1.69377	1.39352	1.62748	1.86978	1.55943	1.75542	0.857863	0.596595	-0.0124264	-0.21814	0.265734	-0.100997	-0.0845	0.0905	1.3275	2.0335	1.9995	1.1335	1.1015	1.8315	-0.5135	-0.4455	3.3605	2.6445	0.4125	0.3865	0.5035
II	0	0	0	0	1	1	0	DDIT3	DNA-damage-inducible transcript 3	1649	0.890997	-0.234465	-0.304669	-0.228672	-0.494109	-0.241731	-0.383329	-0.359282	-0.0300572	-0.296617	0.184622	0.346506	0.865396	1.14508	1.55722	1.89231	1.51536	1.58046	0.400879	0.382423	0.0435016	0.368782	0.162402	0.0422282	0.0225	0.2235	0.3975	0.3765	0.5325	0.5915	0.4345	3.0515	-0.361	-0.333	0.931	0.694	0.152	0.136	0.4
II	1	0	0	0	0	0	1	DDIT4	DNA-damage-inducible transcript 4	54541	-0.0797946	0.426898	-0.58075	-0.431951	-0.476328	-0.492313	-0.507402	-0.314697	0.493142	0.0435414	0.37517	0.579782	1.47409	1.94355	2.1343	2.62866	2.46163	2.50626	1.51214	0.710853	0.076962	-0.151365	-0.192645	-0.279597	0.397	0.581	0.754	1.105	1.036	1.145	1.097	1.388	-0.1965	-0.6265	0.3495	-0.2615	0.5025	1.5025	1.2245
II	0	0	0	0	0	0	0	TXNIP	thioredoxin interacting protein	10628	-0.908816	0.103978	-0.0297238	0.0217418	0.0381688	0.662255	0.631523	0.893393	0.683183	0.251962	0.443607	0.392201	0.368578	0.710101	1.22075	1.26615	1.48314	0.947603	1.14657	0.792884	0.610515	1.25323	1.44665	0.623207	NaN	NaN	NaN	NaN	NaN	NaN	NaN	NaN	-1.0855	-0.9055	-1.2175	-0.4585	-0.2815	-0.7995	-1.4135
III	0	0	0	0	1	1	0	SAT1	spermidine/spermine N1-acetyltransferase 1	6303	0.2631	0.0411772	0.149294	0.379033	0.347791	0.0630598	0.0941567	0.0744159	0.126345	0.113501	0.221993	0.15701	0.303075	0.76774	0.880354	1.42582	1.53408	1.54957	1.43052	1.38366	1.22489	1.62167	1.198	1.0024	0.165	0.417	0.183	0.581	0.285	0.163	0.106	1.548	0.301	-0.396	-0.242	-0.595	-0.38	-0.57	-0.287
III	1	0	0	0	1	1	0	FTL	ferritin, light polypeptide	2512	-0.0132203	0.249325	0.249735	0.463728	0.363702	0.362815	0.310503	0.342409	0.414599	0.382549	0.362997	0.281991	0.100113	0.904221	1.38846	1.54426	1.64877	1.63686	1.55515	1.41799	1.32975	2.20844	1.94177	1.3217	NaN	NaN	NaN	NaN	NaN	NaN	NaN	NaN	-0.769	-0.502	-0.649	0.092	0.641	0.213	0.735
III	0	0	0	0	1	1	0	PIR	pirin (iron-binding nuclear protein)	8544	-0.460685	0.103748	-0.13945	0.521079	0.463567	-0.15899	-0.0455626	-0.0789171	-0.164119	-0.156504	-0.0990798	0.369808	0.799535	1.17365	1.69731	1.92677	2.09499	1.90199	2.22677	2.40401	2.07584	1.95324	1.23152	1.59551	0.0435	-0.2215	0.0085	0.2725	0.2025	-0.2775	-0.0115	-0.9775	-0.33	-0.203	-0.237	0.27	0.313	NaN	0.209
III	1	0	0	0	1	1	0	PSAP	prosaposin (variant Gaucher disease and variant metachromatic leukodystrophy)	5660	0.441307	0.379308	0.186516	0.300707	0.244288	0.220949	0.189094	0.238944	0.236527	0.280416	0.33795	0.386866	0.432754	0.756074	0.965128	1.18877	1.50441	1.54865	1.63961	1.80004	1.79783	1.53007	1.27357	1.03248	-0.6285	NaN	-0.1935	0.1635	-0.3265	0.0675	0.2975	0.1835	-0.428	-0.487	-0.108	-0.115	-0.069	-0.364	-0.069
III	0	0	0	0	1	1	0	MAFG	v-maf musculoaponeurotic fibrosarcoma oncogene homolog G (avian)	4097	0.134872	NaN	-0.10737	0.319618	0.384458	-0.263034	-0.119582	0.0896372	0.274941	0.104697	0.364489	0.573069	0.712304	1.27383	1.14806	1.28488	1.57874	1.5093	1.11718	1.1305	0.699457	0.552541	0.500429	0.35311	0.00575	0.13675	0.50175	0.40025	0.27075	0.15475	0.08275	0.56025	-0.0795	-0.204	0.1005	0.295	0.386	0.336	0.045
III	0	0	1	0	1	1	0	GABARAPL1	GABA(A) receptor-associated protein like 1	23710	-0.761612	-0.122743	-0.083999	0.0333586	-0.471072	-0.103889	-0.120094	0.0141027	-0.185556	-0.0645403	-0.0104544	0.205975	0.112059	0.44268	0.864294	0.645271	0.881447	0.942285	0.320622	0.467332	0.34088	0.267741	0.054243	0.0342157	0.101	0.307	1.04	0.989	0.731	0.743	0.994	1.221	-0.4315	-0.4535	-0.3795	-0.2695	0.1615	-0.1355	0.2455
III	0	0	0	1	0	1	0	FTH1	ferritin, heavy polypeptide 1	2495	0.244756	-0.0227395	0.0757333	0.0826285	0.103312	-0.0650978	-0.0913086	-0.0737152	-0.183178	0.0599425	-0.00441679	-0.205152	0.340744	0.570374	0.994494	1.41761	1.34539	1.27674	1.17734	1.2178	0.809104	0.840789	0.627531	0.76045	0.3795	0.2755	0.6845	0.5245	0.8125	0.5875	0.4635	1.8725	0.137	-0.071	-0.251	-0.05	0.543	0.468	0.417
III	0	0	0	0	0	0	0	HSPA9	heat shock 70kDa protein 9 (mortalin)	3313	0.080415	-0.036369	0.365371	0.220447	0.292423	0.218431	0.112462	0.0387936	-0.133208	0.146865	0.0375296	0.297061	0.393777	0.430947	0.524708	0.706291	0.313529	0.479375	-0.00661699	0.00314961	-0.0417944	0.0509595	0.0987895	0.442158	-0.071	-0.252	-0.359	-0.426	-0.548	-0.475	-1.077	-0.449	-0.4035	-0.1695	-0.4355	-0.3765	-0.2755	-0.2205	-0.3795
III	0	1	1	0	0	0	0	PSMA3	proteasome (prosome, macropain) subunit, alpha type, 3	5684	0.0651793	-0.0291309	0.0180308	0.308773	0.0144175	-0.0922164	-0.100885	-0.078051	0.0283967	0.0331669	0.213844	0.937825	0.604114	0.634354	0.897743	0.576362	0.457785	0.587493	0.0596136	-0.0918804	-0.259881	0.0141244	-0.0462159	0.111104	0.23225	-0.06925	-0.00075	-0.15025	-0.08225	0.03425	-0.53975	-0.70475	-0.0235	-0.1865	-0.3425	-0.38	-0.5375	-0.496	-0.495
III	0	0	0	1	0	1	1	NQO2	NAD(P)H dehydrogenase, quinone 2	4835	0.112147	-0.153657	-0.0666883	-0.0885131	-0.0698471	-0.0844879	-0.00500068	-0.0186846	-0.199196	-0.281182	-0.04828	0.167159	0.331059	0.43669	0.744378	0.715528	0.684411	0.961946	0.745702	0.723529	0.714042	0.836375	0.509674	0.77809	-0.03825	-0.127	-0.184	0.098	0.19175	-0.354	0.07875	-0.13475	-0.352	-0.447	-0.261	-0.41	-0.294	-0.146	-0.406
III	0	0	0	0	1	1	0	SQSTM1	sequestosome 1	8878	0.173996	0.168754	0.0581811	0.321928	0.262222	0.0644487	0.220266	0.124806	-0.037153	0.0295948	0.240398	0.340682	0.546995	0.657363	1.18147	1.50515	1.53679	1.68529	1.57798	1.17048	0.676345	0.92785	0.508464	0.726139	-0.2275	-0.5505	-0.3325	-0.0775	-0.2605	-0.0795	-0.2065	-0.0035	-0.2555	-0.1645	-0.2435	-0.105	-0.1115	-0.0555	-0.325
III	0	0	0	0	1	1	3	ME1	malic enzyme 1, NADP(+)-dependent, cytosolic	4199	-0.73029	-0.14439	0.13714	0.117494	-0.0533295	NaN	-0.0694214	-0.224123	-0.312787	-0.0114956	0.0336831	0.212994	0.52402	0.611532	0.574027	1.19205	0.921145	1.16875	0.818393	0.667425	0.278601	0.0460964	0.088438	0.34915	-0.21	0.088	0.012	-0.108	-0.028	0.505	-0.304	-0.962	0.0125	-0.3445	-0.4125	-0.4025	-0.0725	0.0705	0.0225
III	0	0	0	0	1	1	0	NQO1	NAD(P)H dehydrogenase, quinone 1	1728	-0.296253	-0.197939	0.485427	0.276654	NaN	-0.0914984	-0.13465	-0.00498341	0.185867	0.0641303	0.251225	0.403793	0.347923	0.632738	0.515641	0.713949	0.555816	0.81794	NaN	0.831344	0.50201	0.229246	0.00921853	0.183641	0.03	-0.336	-0.149	-0.174	-0.133	-0.395	-0.425	-0.238	0.103	NaN	-0.322	-0.183	0.376	0.761	1.154
III	0	0	0	0	1	1	0	FBXO30	F-box protein 30	84085	-0.238275	0.0107264	0.0193006	0.222392	0.419539	-0.266515	-0.0811368	0.167236	-0.0618393	NaN	0.156402	0.531566	0.568661	0.776874	0.994099	1.25154	0.694997	0.972693	NaN	0.306889	-0.0168738	-0.138236	NaN	-0.0720112	-0.3265	-0.1165	-0.2095	-0.2115	-0.5175	-0.4115	-0.4455	-0.9795	-0.2255	NaN	-0.2775	-0.1035	0.2265	0.1365	0.0505
III	0	0	0	0	0	1	0	GCLC	glutamate-cysteine ligase, catalytic subunit	2729	-0.07714	NaN	0.643065	0.140863	0.239071	0.177998	NaN	0.499233	0.197037	0.453051	0.432959	0.321928	0.874469	0.817409	0.720755	0.843496	0.626542	0.711495	0.277985	0.515541	0.662228	0.0984037	-0.091423	0.103378	-0.114167	-0.420833	-0.334167	-0.1745	-0.00283333	-0.421167	-0.281167	-0.127833	0.1885	-0.259833	-0.4385	-0.0958333	-0.287167	-0.3165	-0.451167
III	0	0	0	0	0	1	0	TXNRD1	thioredoxin reductase 1	7296	-0.336245	-0.111325	0.0641042	0.215346	0.102528	-0.0652177	0.0498889	0.0871745	-0.125127	0.114084	0.0846703	0.397379	0.887886	0.770985	0.872298	1.06263	0.912631	0.883024	0.801154	0.653287	0.396903	0.148635	0.233102	0.35525	-0.2355	-0.3665	-0.2165	-0.5405	-0.3375	-0.8205	-1.0755	-1.4385	-0.019	-0.02	-0.356	-0.143	0.378	-0.201	-0.049
III	0	0	0	0	0	1	0	GCLM	glutamate-cysteine ligase, modifier subunit	2730	-0.0227678	-0.055648	0.342135	0.376305	0.346495	0.0238467	0.0430687	-0.0578207	0.0475284	0.195787	0.431716	0.875194	1.44518	1.45359	1.49526	1.67967	1.40956	1.37166	1.0064	0.991779	0.476126	0.377563	0.363664	0.611598	0.0625	-0.3335	-0.2245	-0.2955	-0.4815	-0.5495	-0.5785	-0.7865	0.629	-0.013	0.127	0.075	0.246	0.495	0.27
IV	0	0	0	1	0	0	1	SHC1	SHC (Src homology 2 domain containing) transforming protein 1	6464	0.0898011	0.065376	0.0700919	0.0840643	0.126556	0.343542	0.365133	0.194549	0.0949116	0.0659343	0.222392	0.136204	0.527819	0.443939	0.5667	0.916995	0.919753	0.983126	0.726676	0.746574	0.599097	0.288761	0.385493	0.319937	0.8615	0.0575	0.1575	0.8605	0.8125	0.2675	0.6975	0.0715	-0.2715	-0.8115	-0.3655	-0.3455	0.4335	0.0715	0.6345
IV	0	0	0	0	0	0	0	PSMC6	proteasome (prosome, macropain) 26S subunit, ATPase, 6	5706	0.122955	-0.148455	-0.103037	0.259632	0.0835027	-0.218234	-0.207305	-0.27604	-0.0383664	-0.315231	-0.0199301	0.25253	0.570643	0.584963	0.526913	0.753109	0.481271	0.796467	0.541241	0.219284	0.143379	-0.187292	-0.0980501	0.0833849	-0.2405	-0.1025	-0.0505	-0.3655	-0.3665	-1.2035	-0.5565	-0.0385	-0.1345	-0.1825	-0.4115	-0.3125	-0.2195	-0.2025	-0.1275
IV	1	0	0	0	0	0	1	CSNK2A2	casein kinase 2, alpha prime polypeptide	1459	0.191707	-0.232661	0.0496308	0.0580056	-0.21818	-0.249359	NaN	-0.274757	-0.536053	-0.567041	-0.258734	-0.0835234	0.234864	0.252886	0.32022	0.379237	0.30117	0.0170735	-0.265894	-0.115477	-0.143492	-0.382333	0.027745	-0.306103	-0.0085	-0.1775	-0.5835	-0.6065	-0.2655	-0.6855	-0.5745	-0.4585	0.113	0.228	-0.271	0.119	-0.039	0.141	0.158
IV	1	0	0	1	1	1	0	IFRD1	interferon-related developmental regulator 1	3475	0.112341	-0.105161	0.254101	0.327311	0.306066	0.030806	-0.0158976	0.0347654	-0.327041	0.525827	0.520832	1.00819	1.51457	1.54731	1.61271	1.46062	1.20302	1.64386	1.20701	1.00342	0.672425	0.642801	0.294687	0.555399	0.35	-0.29	-0.346	-0.566	-0.249	-0.462	-0.299	0.475	-0.20475	-0.26475	0.10675	-0.13175	-0.10275	-0.00425	-0.11725
IV	0	0	0	0	0	0	1	TUBG1	tubulin, gamma 1	7283	0.136516	0.0412227	-0.00474571	0.0867323	0.147845	-0.0594539	-0.164536	-0.115257	-0.106599	0.0567425	0.0582146	0.186273	0.520178	0.778683	0.85364	0.818162	0.955945	NaN	0.472533	0.574035	0.126692	0.404066	0.614109	0.364696	-0.8105	-0.743	-0.195	-0.406	-0.259	-0.5595	-0.1365	-0.517	-0.0005	-0.3115	-0.205	-0.2245	-0.236	-0.318	-0.0515
IV	0	0	0	0	0	0	0	BNIP1	BCL2/adenovirus E1B 19kDa interacting protein 1	662	-0.396355	-0.181088	-0.00157356	-0.032462	0.0841811	0.0583557	0.0807118	0.151582	0.0650706	0.175896	0.31969	0.0280144	0.31081	0.256704	0.27097	0.426762	0.421709	0.447753	0.0258621	0.0689392	0.122451	-0.243406	0.00426203	-0.0309793	-0.134	-0.084	-0.446	-0.382	0.017	0.372	-0.159	-0.601	0.1805	0.0955	0.0975	0.0755	0.1725	0.4855	0.3055
IV	0	0	0	0	1	0	1	NFE2L1	nuclear factor (erythroid-derived 2)-like 1	4779	0.690517	0.185266	0.647848	0.416334	0.348563	0.139112	0.161851	0.16004	0.278464	0.35826	0.444641	0.60195	0.609179	0.829811	0.800175	0.888355	1.02172	0.878798	0.539672	0.481167	0.532014	0.0189543	0.0211388	-0.00666373	-0.268	-0.282	-0.31	-0.156	-0.161	-0.313	-0.062	0.227	0.173	-0.096	-0.143	-0.16	-0.126	0.146	-0.072
IV	0	0	0	0	0	0	0	USP14	ubiquitin specific peptidase 14 (tRNA-guanine transglycosylase)	9097	-0.0919118	-0.0287686	0.12684	0.18637	0.313305	0.0889578	0.0986194	0.136973	-0.0109787	0.184478	0.23251	0.254682	0.426573	0.482977	0.362502	0.37622	0.367937	0.52054	0.299677	0.345497	0.0944275	0.142444	0.0010221	0.213847	-0.0705	0.0215	-0.117	-0.403	-0.3485	-0.5555	-0.173	-0.185	1.348	-0.0365	-0.0085	0.1	0.63	0.9775	-0.2675
IV	0	0	0	0	0	0	0	BAG2	BCL2-associated athanogene 2	9532	0.421416	-0.0943788	0.0824622	0.185446	-0.0239599	-0.171214	-0.00547513	-0.0359943	-0.441916	-0.274175	0.0449639	0.442599	0.813891	0.501561	0.493658	0.656605	0.28637	0.53782	0.0788016	0.0582264	-0.0870717	-0.330598	-0.397435	-0.226428	-0.1405	-0.1255	-0.1875	0.0505	-0.1435	-0.4625	-0.8705	-1.5845	-0.199	0.114	0.13	0.115	0.1	0.018	-0.009
IV	0	0	0	0	0	0	0	PSMA1	proteasome (prosome, macropain) subunit, alpha type, 1	5682	0.131819	-0.220906	-0.154354	-0.100632	0.102703	-0.164387	-0.16236	-0.106819	-0.190109	-0.199678	0.0016106	0.11467	0.33388	0.304164	0.3969	0.766611	0.476295	0.729002	0.670996	0.540007	0.299497	0.404432	-0.0150353	0.332916	-0.11175	0.046	0.37475	0.12825	-0.09725	-0.04375	0.06225	-0.32775	-0.0775	0.101	0.0165	0.026	0.2195	-0.0385	-0.3555
IV	0	0	0	0	0	1	0	TXNDC10	thioredoxin domain containing 10	54495	-0.0869412	-0.167457	0.161105	-0.0959244	-0.102224	-0.0910109	0.0306968	-0.27486	-0.111421	-0.370183	0.229868	0.299054	0.271729	0.336471	0.426659	0.395929	0.134542	0.588369	0.409391	0.308122	0.259387	0.0455147	-0.00991547	0.396353	-0.2535	0.0705	-0.0765	-0.3505	-0.2635	-0.6205	-0.3305	NaN	-0.3795	-0.1905	-0.4245	-0.1825	-0.2415	-0.5015	-0.5675
IV	0	0	0	1	0	0	0	PSMB1	proteasome (prosome, macropain) subunit, beta type, 1	5689	0.0232312	-0.0848205	0.114276	0.103074	0.17149	0.0207475	0.0895063	0.0579676	-0.0465902	0.00111076	0.181151	0.258111	0.425996	0.355479	0.294081	0.506827	0.413387	0.551726	0.582239	0.449374	0.36554	0.304725	0.0927844	0.403449	-0.458	0.25	0.08	-0.174	-0.231	-0.401	-0.552	-0.926	0.107	-0.141	-0.13	-0.152	-0.367	-0.02	-0.078
IV	0	0	0	1	0	0	0	PSMD14	proteasome (prosome, macropain) 26S subunit, non-ATPase, 14	10213	0.0925459	-0.158013	0.0106426	0.187254	-0.0337787	-0.0447179	-0.076138	-0.063128	-0.16693	-0.0851237	0.13548	0.28833	0.73529	0.508932	0.80183	0.922959	0.700166	0.871584	0.704909	0.717794	0.466747	0.113014	0.205326	0.316514	-0.418	-0.318	-0.053	-0.345	-0.314	-0.317	-0.725	-0.462	0.2795	0.0855	0.0625	0.1415	-0.1035	-0.0085	-0.0245
IV	0	0	0	1	0	0	0	PSMD7	proteasome (prosome, macropain) 26S subunit, non-ATPase, 7 (Mov34 homolog)	5713	0.237133	-0.0340518	0.124659	0.0896623	0.0937939	0.0386231	0.0345802	-0.0385057	0.243498	0.135871	0.155795	0.371058	0.557047	0.400032	0.391038	0.396349	0.299169	0.478152	0.328142	0.397111	0.331895	0.115594	0.173836	0.339441	NaN	NaN	NaN	NaN	NaN	NaN	NaN	NaN	0.195	-0.114	-0.306	-0.097	-0.38	-0.557	-0.195
IV	0	0	0	0	0	0	0	UBE4B	ubiquitination factor E4B (UFD2 homolog, yeast)	10277	-1.07539	-0.387023	0.0980951	0.193132	0.195256	-0.122857	0.060121	-0.169925	-0.374396	-0.0625845	0.194816	0.196397	0.447982	0.459432	0.358748	0.411532	0.349084	0.343732	0.355937	0.0952483	0.0588937	0.203345	0.192645	0.32484	0.6135	0.2125	-0.1345	0.1865	0.2125	0.1495	0.1035	-0.4395	-0.3475	-0.46475	0.7365	-0.38725	-0.43825	0.3125	-0.07925
IV	0	0	0	1	0	1	0	PSMD12	proteasome (prosome, macropain) 26S subunit, non-ATPase, 12	5718	0.0648715	-0.0577155	0.586289	0.431983	0.543915	0.359851	0.234755	0.257737	-0.0190368	0.274491	0.422801	0.598812	0.786138	0.937559	0.963233	0.754175	0.797584	0.831155	0.813928	0.38687	0.342004	0.484523	0.557887	0.71727	NaN	NaN	NaN	-0.175	-0.243	-0.358	-0.244	-0.102	-0.191	-0.107	0.016	-0.695	-0.224	-0.103	-0.188
IV	0	0	0	1	0	0	0	PSMB7	proteasome (prosome, macropain) subunit, beta type, 7	5695	0.181738	0.0761858	0.422972	0.395813	0.381226	0.328116	0.234542	0.321696	0.149126	0.340529	0.327717	0.474052	0.756103	0.746084	0.754139	0.826397	0.803009	0.882054	0.807489	0.960312	0.602342	0.211699	0.42535	0.533334	-0.0065	-0.1105	0.0895	0.2595	-0.1075	-0.0505	0.1285	0.7105	0.1295	-0.3725	-0.1135	-0.4255	-0.2305	-0.6975	-0.3945
IV	0	0	0	0	0	0	0	PSMD6	proteasome (prosome, macropain) 26S subunit, non-ATPase, 6	9861	0.308908	-0.184612	0.168713	0.11994	0.186958	0.16399	0.0729652	0.052242	-0.20068	0.0322146	0.268831	0.36257	0.622107	0.592825	0.58442	0.692719	0.682432	0.909833	0.689626	0.661682	0.37455	0.324303	0.0393129	0.427074	-0.1905	-0.3785	0.0025	-0.1935	-0.1185	-0.3575	-0.1875	-0.8945	-0.107	0.353	0.187	0.142	0.033	-0.288	-0.266
IV	0	0	0	1	0	0	0	PSMC4	proteasome (prosome, macropain) 26S subunit, ATPase, 4	5704	-0.0195219	-0.00768074	-0.0515644	0.015469	0.132705	0.0790387	-0.0311326	-0.0418741	0.00252219	-0.199748	-0.074881	0.0268595	0.0889094	0.357747	0.298262	0.448985	0.66577	0.569238	0.402518	0.501676	0.32541	0.410303	0.130661	0.232618	0.064	-0.205	-0.041	-0.574	-0.881	-0.316	-0.522	-0.113	-0.411	0.058	0.529	0.245	-0.263	-0.333	-0.231
IV	0	0	0	0	0	0	0	PSMB2	proteasome (prosome, macropain) subunit, beta type, 2	5690	0.146193	-0.126984	-0.130099	-0.0257857	0.0815544	-0.093861	-0.0929258	-0.195133	-0.230643	-0.123121	-0.0421401	-0.0403061	0.14261	0.314286	0.43111	0.677659	0.538387	0.695299	0.920401	0.69695	0.48469	0.552375	0.391021	0.24944	0.013	-0.066	0.015	0.102	-0.2145	-0.3305	-0.29	0.1595	0.2175	-0.312	-0.1145	-0.0485	-0.5725	0.0375	-0.687
IV	0	0	0	0	0	0	0	PSMD4	proteasome (prosome, macropain) 26S subunit, non-ATPase, 4	5710	0.221415	0.122801	0.203171	0.420616	0.217746	0.177011	0.104234	0.169717	0.103702	0.216499	0.215866	0.209387	0.549209	0.52119	0.467559	0.727539	0.729653	0.68581	0.582212	0.603842	0.575074	0.25283	0.229047	0.347613	-0.148	-0.065	-0.256	-0.034	-0.137	-0.348	-0.063	-0.125	-0.148	-0.419	-0.081	-0.278	-0.267	-0.465	-0.216
IV	1	0	0	0	0	1	0	PSMD1	proteasome (prosome, macropain) 26S subunit, non-ATPase, 1	5707	-0.142567	0.150167	0.303633	0.302052	0.447122	0.28066	0.188072	0.280544	-0.0521827	0.300339	0.399931	0.605549	0.429393	0.967422	1.13366	1.02888	1.03269	1.10939	0.860227	0.83937	0.656442	1.21798	1.34606	0.880978	0.299	0.426	0.148	0.194	0.15	-0.724	-0.236	-0.814	0.1815	-0.0895	0.0415	-0.0265	-0.0725	-0.2215	-0.2745
IV	0	0	0	0	0	0	0	PSMD2	proteasome (prosome, macropain) 26S subunit, non-ATPase, 2	5708	0.0857692	0.0378966	0.764061	0.333798	0.430769	0.467393	0.177787	0.0502448	0.312405	0.602282	0.211341	0.422601	0.828758	0.672364	0.693354	0.824039	0.850794	0.868356	0.829729	0.643515	0.721813	0.211148	0.13465	0.565564	-0.049	-0.149	-0.116	0.048	-0.139	-0.506	-0.264	-0.801	-0.0265	-0.2485	-0.2435	-0.6395	-0.8065	-1.0725	-0.9125
IV	0	0	0	1	0	0	0	PSMC2	proteasome (prosome, macropain) 26S subunit, ATPase, 2	5701	0.273272	0.0632358	0.35744	0.439862	0.497575	0.202083	0.247637	0.204027	0.032207	0.298979	0.505358	0.825756	1.1089	1.18073	1.07578	1.12785	0.925622	1.26861	1.02341	0.837026	0.716105	0.332945	0.362213	0.400312	-0.125	0.041	0.0855	-0.0785	-0.432	-0.1675	-0.3765	-0.7105	0.00075	-0.20575	-0.41475	-0.18175	-0.30525	-0.47725	-0.46725
IV	0	0	0	0	0	0	0	PSMD11	proteasome (prosome, macropain) 26S subunit, non-ATPase, 11	5717	-0.0848232	0.173664	0.345509	0.42483	0.420726	0.308471	0.22422	0.163438	0.175522	0.293854	0.403363	0.5065	0.565151	0.71465	0.794261	0.931379	0.934487	0.828126	NaN	0.755722	0.622579	0.525099	0.650084	0.675281	-0.06375	-0.03075	0.07125	-0.11825	-0.34675	-0.67725	-0.62575	-1.51575	-0.01775	-0.40325	-0.11475	-0.44375	-0.41525	-0.43725	-0.72975
IV	0	0	0	0	0	0	0	CASP7	caspase 7, apoptosis-related cysteine peptidase	840	0.587109	0.153296	0.00405822	0.110727	-0.0557094	0.144597	0.122981	0.181838	0.40439	0.0500407	0.0934866	0.232661	0.363375	-0.211839	0.440791	0.872925	0.753434	0.919217	0.331514	0.431432	0.166312	0.371969	0.274294	0.00933786	0.1125	-0.0325	-0.1365	0.0105	-0.0685	-0.2505	-0.2765	-0.4585	-0.74	-0.277	-0.631	-0.501	-0.74	-0.878	-0.813
[truncated: 76 more columns]
